# Supplementary material for: A Dynamic Virtual Channel Approach to Enhance Retinal Prosthetic Precision
Source: Biomimetics (Basel). 2026 May 1;11(5):307. doi: 10.3390/biomimetics11050307 (PMC13204981; doi:10.3390/biomimetics11050307)
Supplement: Supplementary file 1 [file biomimetics-11-00307-s001.zip]

Archive with 1 entries (1 files):
- biomimetics-4218236-supplementary.pdf
